# Supplementary material for: The Relationship between Carcass Condemnations and Tail Lesion in Swine Considering Different Production Systems and Tail Lengths
Source: Animals (Basel). 2022 Apr 7;12(8):949. doi: 10.3390/ani12080949 (PMC9030673; doi:10.3390/ani12080949)
Supplement: Supplementary file 1 [file animals-12-00949-s001.zip]

Archive with 1 entries (1 files):
- animals-1659183-supplementary.pdf
